# Supplementary material for: Unravelling the molecular mechanisms of vegetative-to-reproductive transition in Cynara cardunculus by RNA-Seq analysis
Source: Plant Mol Biol. 2026 Jan 31;116(1):15. doi: 10.1007/s11103-025-01679-2 (PMC12860834; doi:10.1007/s11103-025-01679-2)
Supplement: Supplementary file 3 — Supplementary Material 3 [file 11103_2025_1679_MOESM3_ESM.xlsx]

## Sheet: Table S3
Table S3. Differential expression genes (DEGs) annotation.
Gene ID	Gene_description	Gene_symbol	Organism	Log2FC	STATUS	GO
V2_05g012370	Germacrene A hydroxylase	GAO	Barnadesia spinosa	-8.11	DOWN	GO:0005506,GO:0016705,GO:0020037,GO:0055114
V2_07g001160	Small RNA degrading nuclease 1	DN1	Arabidopsis thaliana	-7.13	DOWN	GO:0003676,GO:0006364,GO:0008408
V2_04g006020	Agamous-like MADS-box protein AP1	AP1	Vitis vinifera	-6.96	DOWN	GO:0003700,GO:0005634,GO:0006355
V2_15g015260	Root allergen protein	N/A	Taraxacum officinale	-6.69	DOWN	GO:0004864,GO:0006952,GO:0009738,GO:0010427,GO:0038023
V2_05g006470	Transcription factor ORG2	ORG2	Arabidopsis thaliana	-6.04	DOWN	GO:0003700,GO:0006357,GO:0046983
V2_06g009820	ABC transporter G family member 22	ABCG22	Arabidopsis thaliana	-6.03	DOWN	GO:0005524,GO:0016020,GO:0016887
V2_01g000980	Heat shock protein 83	HSP83A	Ipomoea nil	-5.47	DOWN	GO:0005524,GO:0006457,GO:0051082
V2_04g006030	Agamous-like MADS-box protein AGL8 homolog	TDR4	Solanum lycopersicum	-5.44	DOWN	GO:0000977,GO:0003677,GO:0045944,GO:0046983
V2_04g004930	Xanthotoxin 5-hydroxylase CYP82C4	CYP82C4	Arabidopsis thaliana	-5.2	DOWN	GO:0005506,GO:0016705,GO:0020037,GO:0055114
V2_04g006040	MADS-box protein EJ2	EJ2	Solanum lycopersicum	-5.18	DOWN	GO:0000977,GO:0003677,GO:0003700,GO:0005634,GO:0006355,GO:0045944,GO:0046983
V2_01g014520	Non-specific lipid-transfer protein 2P	N/A	Triticum aestivum	-5.15	DOWN	GO:0006869
V2_05g013360	Protein of unknown function			-5.15	DOWN
V2_17g013190	EG45-like domain containing protein	CjBAp12	Citrus jambhiri	-5.14	DOWN
V2_01g013560	Probable indole-3-acetic acid-amido synthetase GH3.1	GH3.1	Arabidopsis thaliana	-5.13	DOWN
V2_02g005320	Defensin-like protein 1	N/A	Dahlia merckii	-5.08	DOWN	GO:0006952
V2_12g012760	Acyl-CoA--sterol O-acyltransferase 1	ASAT1	Arabidopsis thaliana	-5.06	DOWN
V2_02g016210	Glutamate receptor 1.2	GLR1.2	Arabidopsis thaliana	-4.93	DOWN	GO:0015276,GO:0016020
V2_01g006900	18.5 kDa class I heat shock protein	HSP18.5-C	Glycine max	-4.92	DOWN
V2_17g010710	1-aminocyclopropane-1-carboxylate oxidase homolog 1	At1g06620	Arabidopsis thaliana	-4.91	DOWN	GO:0016491,GO:0055114
V2_13g020500	Protein of unknown function			-4.9	DOWN
V2_14g007270	Senescence-specific cysteine protease SAG39	OsI_14861	Oryza sativa subsp. indica	-4.9	DOWN	GO:0006508,GO:0008234
V2_04g004420	Uncharacterized acetyltransferase At3g50280	At3g50280	Arabidopsis thaliana	-4.88	DOWN	GO:0016747
V2_16g001570	Thaumatin-like protein	N/A	Olea europaea	-4.87	DOWN
V2_04g005110	Cytochrome P450 734A6	CYP734A6	Oryza sativa subsp. japonica	-4.79	DOWN	GO:0005506,GO:0016705,GO:0020037,GO:0055114
V2_15g003590	Heat shock protein 83	HSP83A	Ipomoea nil	-4.77	DOWN	GO:0005524,GO:0006457,GO:0051082
V2_02g002830	Rapid alkalinization factor	RALF	Nicotiana tabacum	-4.76	DOWN
V2_06g008090	Protein of unknown function			-4.75	DOWN	GO:0005199,GO:0009664
V2_08g007090	(S)-coclaurine N-methyltransferase	CNMT	Papaver somniferum	-4.74	DOWN
V2_01g003470	Receptor-like protein 35	RLP35	Arabidopsis thaliana	-4.69	DOWN	GO:0005515
V2_12g007980	Ethylene-responsive transcription factor 2	ERF2	Nicotiana tabacum	-4.65	DOWN	GO:0003677,GO:0003700,GO:0006355
V2_16g010770	MADS-box transcription factor 50	MADS50	Oryza sativa subsp. japonica	-4.61	DOWN	GO:0000977,GO:0003677,GO:0045944,GO:0046983
V2_15g000720	Delta(12) fatty acid desaturase DES8.11	DES8.11	Calendula officinalis	-4.59	DOWN	GO:0006629
V2_04g006010	Protein of unknown function			-4.55	DOWN
V2_15g015270	Root allergen protein	N/A	Taraxacum officinale	-4.55	DOWN	GO:0006952
V2_01g021240	Malonyl-coenzyme A	3MAT	Dahlia pinnata	-4.51	DOWN	GO:0016747
V2_05g005780	Probable galactinol--sucrose galactosyltransferase 2	RFS2	Arabidopsis thaliana	-4.48	DOWN	GO:0003824
V2_08g005030	Pathogenesis-related protein PR-1 type	N/A	Sambucus nigra	-4.47	DOWN	GO:0005576
V2_01g003490	Receptor-like protein 49	RLP49	Arabidopsis thaliana	-4.45	DOWN	GO:0005515
V2_05g015580	Cytokinin hydroxylase	CYP735A2	Arabidopsis thaliana	-4.44	DOWN	GO:0004497,GO:0005506,GO:0016705,GO:0020037,GO:0055114
V2_17g016590	Probable flavin-containing monooxygenase 1	FMO1	Arabidopsis thaliana	-4.41	DOWN	GO:0004499,GO:0016491,GO:0050660,GO:0050661,GO:0055114
V2_06g003860	Elongation factor 2	LOS1	Arabidopsis thaliana	-4.38	DOWN	GO:0003924,GO:0005525
V2_03g014100	Cytochrome P450 82A3	CYP82A3	Glycine max	-4.36	DOWN	GO:0005506,GO:0016705,GO:0020037,GO:0055114
V2_15g010930	Glutathione S-transferase U17	GSTU17	Arabidopsis thaliana	-4.36	DOWN	GO:0005515
V2_13g000630	Probable 2-oxoglutarate-dependent dioxygenase AOP1.2	AOP1.2	Arabidopsis thaliana	-4.24	DOWN	GO:0016491,GO:0055114
V2_15g014100	Beta-caryophyllene synthase	QHS1	Artemisia annua	-4.21	DOWN	GO:0000287,GO:0010333,GO:0016829
V2_10g004820	Protein of unknown function			-4.2	DOWN
V2_11g014010	4-coumarate--CoA ligase-like 9	4CLL9	Oryza sativa subsp. japonica	-4.19	DOWN	GO:0003824,GO:0004096,GO:0006979,GO:0008610,GO:0016491,GO:0020037,GO:0031177,GO:0055114
V2_16g007650	Heat shock factor protein HSF30	HSF30	Solanum peruvianum	-4.18	DOWN	GO:0003700,GO:0006355,GO:0042025,GO:0043565
V2_ScYrq3g_84g000110	MDIS1-interacting receptor like kinase 2	MIK2	Arabidopsis thaliana	-4.15	DOWN	GO:0004672,GO:0005515,GO:0005524,GO:0006468
V2_11g009480	Carotenoid 9,10(9',10')-cleavage dioxygenase	CCD	Crocus sativus	-4.13	DOWN	GO:0016702,GO:0055114
V2_06g000320	Protein of unknown function			-4.13	DOWN
V2_13g019880	Probable glutathione S-transferase	N/A	Nicotiana tabacum	-4.11	DOWN	GO:0005515
V2_16g008870	1-aminocyclopropane-1-carboxylate oxidase homolog 1	At1g06620	Arabidopsis thaliana	-4.05	DOWN	GO:0016491,GO:0055114
V2_05g012570	15.7 kDa heat shock protein, peroxisomal	HSP15.7	Arabidopsis thaliana	-4.02	DOWN
V2_16g001080	Cytochrome P450 71AU50	CYP71AU50	Prunus mume	-4.02	DOWN	GO:0005506,GO:0016705,GO:0020037,GO:0055114
V2_12g007320	Putative pentatricopeptide repeat-containing protein At1g19290	At1g19290	Arabidopsis thaliana	-4.01	DOWN	GO:0005506,GO:0005515,GO:0016705,GO:0020037,GO:0055114
V2_08g013000	Protein of unknown function			-4	DOWN
V2_01g014650	Probable carboxylesterase 17	CXE17	Arabidopsis thaliana	-3.95	DOWN	GO:0016787
V2_02g021100	Heat shock cognate 70 kDa protein	HSP70	Petunia hybrida	-3.94	DOWN
V2_06g008080	Protein of unknown function			-3.93	DOWN	GO:0005199,GO:0009664
V2_17g015670	Protein of unknown function			-3.91	DOWN
V2_15g014110	(E)-beta-farnesene synthase	CASC125	Artemisia annua	-3.89	DOWN	GO:0000287,GO:0010333,GO:0016829
V2_06g003740	Protein of unknown function			-3.87	DOWN
V2_15g011750	Nodulin-related protein 1	NRP1	Arabidopsis thaliana	-3.83	DOWN	GO:0009408,GO:0010115
V2_15g014120	(E)-beta-farnesene synthase	CASC125	Artemisia annua	-3.81	DOWN	GO:0000287,GO:0010333,GO:0016829
V2_06g001550	Stromal 70 kDa heat shock-related protein, chloroplastic	HSP70	Pisum sativum	-3.81	DOWN	GO:0005524,GO:0006457,GO:0051082
V2_01g000770	Acidic endochitinase SE2	E2	Beta vulgaris	-3.8	DOWN	GO:0004553,GO:0005975
V2_05g017610	Calcium/calmodulin-regulated receptor-like kinase 2	CRLK2	Arabidopsis thaliana	-3.77	DOWN	GO:0004672,GO:0005524,GO:0006468
V2_10g002510	Auxin-responsive protein SAUR50	AUR50	Arabidopsis thaliana	-3.75	DOWN	GO:0009733
V2_05g007380	Protein of unknown function			-3.75	DOWN
V2_ScYrq3g_07g000180	Protein of unknown function			-3.75	DOWN
V2_02g008230	NAC domain-containing protein 104	NAC104	Arabidopsis thaliana	-3.72	DOWN	GO:0003677,GO:0006355
V2_01g016240	ATP-dependent zinc metalloprotease FTSH 6, chloroplastic	FTSH6	Arabidopsis thaliana	-3.7	DOWN	GO:0004222,GO:0005524,GO:0006508,GO:0016020
V2_17g016240	Diacylglycerol O-acyltransferase 1	DGAT1	Corylus americana	-3.7	DOWN	GO:0008374
V2_01g016550	Cysteine-rich receptor-like protein kinase 2	CRK2	Arabidopsis thaliana	-3.67	DOWN	GO:0004672,GO:0005524,GO:0006468
V2_13g019600	Protein of unknown function			-3.66	DOWN
V2_06g006380	Protein of unknown function			-3.64	DOWN
V2_11g005560	BURP domain protein RD22	RD22	Arabidopsis thaliana	-3.61	DOWN
V2_ScYrq3g_3163g000100	(E)-beta-farnesene synthase	CASC125	Artemisia annua	-3.59	DOWN	GO:0000287,GO:0010333,GO:0016829
V2_03g004880	Corytuberine synthase	CYP80G2	Coptis japonica	-3.59	DOWN	GO:0005506,GO:0016705,GO:0020037,GO:0055114
V2_06g007090	Homeobox protein knotted-1-like 6	KNAT6	Arabidopsis thaliana	-3.59	DOWN	GO:0003677,GO:0005634
V2_01g012940	B3 domain-containing transcription factor VRN1	VRN1	Arabidopsis thaliana	-3.57	DOWN	GO:0003677
V2_01g003550	Receptor-like protein 7	RLP7	Arabidopsis thaliana	-3.56	DOWN	GO:0005515
V2_13g008790	Corytuberine synthase	CYP80G2	Coptis japonica	-3.53	DOWN	GO:0005506,GO:0016705,GO:0020037,GO:0055114
V2_03g020550	Probable 2-oxoglutarate-dependent dioxygenase AOP1.2	AOP1.2	Arabidopsis thaliana	-3.53	DOWN	GO:0016491,GO:0055114
V2_05g005320	Probable protein kinase At2g41970	At2g41970	Arabidopsis thaliana	-3.5	DOWN	GO:0004672,GO:0004713,GO:0005524,GO:0006468
V2_10g001690	Glucan endo-1,3-beta-glucosidase A	N/A	Solanum lycopersicum	-3.47	DOWN	GO:0004553,GO:0005975
V2_07g001060	Isoleucine N-monooxygenase 1	CYP79D3	Lotus japonicus	-3.46	DOWN	GO:0005506,GO:0016705,GO:0020037,GO:0055114
V2_12g004910	Lignin-forming anionic peroxidase	N/A	Nicotiana sylvestris	-3.42	DOWN	GO:0004601,GO:0006979,GO:0020037,GO:0042744,GO:0055114
V2_02g021060	Heat shock 70 kDa protein 1	HSP70-1	Arabidopsis thaliana	-3.4	DOWN
V2_01g001180	Protein of unknown function			-3.39	DOWN
V2_14g007730	Protein of unknown function			-3.36	DOWN
V2_02g021580	Protein of unknown function			-3.34	DOWN
V2_14g008050	Protein of unknown function			-3.33	DOWN	GO:0003824
V2_03g020350	Protein of unknown function			-3.28	DOWN
V2_17g000600	Chaperone protein dnaJ 11, chloroplastic	ATJ11	Arabidopsis thaliana	-3.27	DOWN
V2_13g002890	DnaJ protein ERDJ3B	ERDJ3B	Arabidopsis thaliana	-3.26	DOWN	GO:0006457,GO:0051082
V2_13g015340	E3 ubiquitin-protein ligase PUB24	PUB24	Arabidopsis thaliana	-3.26	DOWN	GO:0004842,GO:0016567
V2_05g005750	Remorin 4.1	REM4.1	Arabidopsis thaliana	-3.26	DOWN
V2_14g007820	Protein of unknown function			-3.24	DOWN
V2_16g000890	Heat shock 22 kDa protein, mitochondrial	HSP22	Pisum sativum	-3.23	DOWN
V2_06g005510	NAC transcription factor 56	NAC056	Arabidopsis thaliana	-3.21	DOWN	GO:0003677,GO:0006355
V2_15g015410	Root allergen protein	N/A	Taraxacum officinale	-3.2	DOWN	GO:0004864,GO:0006952,GO:0009738,GO:0010427,GO:0038023
V2_13g002120	Malonyl-coenzyme A	3MAT	Dahlia pinnata	-3.19	DOWN	GO:0016747
V2_01g000430	Dof zinc finger protein DOF4.6	DOF4.6	Arabidopsis thaliana	-3.18	DOWN	GO:0003677,GO:0006355
V2_07g001390	Metalloendoproteinase 1	N/A	Glycine max	-3.18	DOWN	GO:0004222,GO:0006508,GO:0008237,GO:0008270,GO:0031012
V2_08g012980	Protein of unknown function			-3.17	DOWN
V2_12g005880	Ribulose bisphosphate carboxylase small chain 2, chloroplastic	RBCS2	Flaveria pringlei	-3.17	DOWN
V2_13g002820	Tyrosine aminotransferase	TAT	Arabidopsis thaliana	-3.16	DOWN	GO:0003824,GO:0006520,GO:0008483,GO:0009058,GO:0030170
V2_07g005960	Peroxidase 72	PER72	Arabidopsis thaliana	-3.15	DOWN	GO:0004601,GO:0006979,GO:0020037,GO:0055114
V2_08g004030	Probable 2-oxoglutarate-dependent dioxygenase At5g05600	At5g05600	Arabidopsis thaliana	-3.15	DOWN	GO:0016491,GO:0055114
V2_15g002490	Protein of unknown function			-3.15	DOWN
V2_15g015460	Root allergen protein	N/A	Taraxacum officinale	-3.15	DOWN	GO:0004864,GO:0006952,GO:0009738,GO:0010427,GO:0038023
V2_15g000730	Omega-6 fatty acid desaturase, endoplasmic reticulum	N/A	Brassica juncea	-3.14	DOWN	GO:0006629,GO:0016717,GO:0055114
V2_08g013020	Protein of unknown function			-3.13	DOWN
V2_16g001450	23 kDa jasmonate-induced protein	N/A	Hordeum vulgare	-3.12	DOWN
V2_03g012810	Receptor-like protein Cf-9 homolog	HCR9-0	Solanum lycopersicum	-3.11	DOWN	GO:0005515
V2_01g006160	Protein of unknown function			-3.09	DOWN
V2_09g004550	UDP-glucose iridoid glucosyltransferase	UGT76A2	Catharanthus roseus	-3.06	DOWN	GO:0008194
V2_03g004000	Laccase-14	LAC14	Arabidopsis thaliana	-3.05	DOWN	GO:0005507,GO:0016491,GO:0055114
V2_13g018360	Rho GDP-dissociation inhibitor 1	GDI1	Arabidopsis thaliana	-3.03	DOWN	GO:0005094,GO:0005737
V2_02g026300	Protein of unknown function			-3.02	DOWN
V2_15g015380	Root allergen protein	N/A	Taraxacum officinale	-3.02	DOWN	GO:0004864,GO:0006952,GO:0009738,GO:0010427,GO:0038023
V2_16g008800	1-aminocyclopropane-1-carboxylate oxidase homolog 1	At1g06620	Arabidopsis thaliana	-2.98	DOWN	GO:0016491,GO:0055114
V2_13g003380	Fatty acid conjugase FAC2 B	FAC2A	Calendula officinalis	-2.98	DOWN	GO:0006629
V2_09g001700	TOM1-like protein 4	TOL4	Arabidopsis thaliana	-2.98	DOWN	GO:0006886
V2_01g028700	Protein of unknown function			-2.96	DOWN
V2_16g003230	Protein of unknown function			-2.95	DOWN
V2_ScYrq3g_1311g000100	Disease resistance protein RPV1	RPV1	Vitis rotundifolia	-2.93	DOWN
V2_05g016050	Probable cytosolic oligopeptidase A	CYOP	Arabidopsis thaliana	-2.93	DOWN	GO:0004222,GO:0006508
V2_09g001520	Protein of unknown function			-2.93	DOWN
V2_13g014350	Delta(12)-fatty-acid desaturase	FAD2	Arabidopsis thaliana	-2.92	DOWN	GO:0006629,GO:0016717,GO:0055114
V2_01g004140	18.2 kDa class I heat shock protein	HSP18.2	Medicago sativa	-2.91	DOWN
V2_01g007230	Phosphoenolpyruvate carboxylase kinase 2	PPCK2	Arabidopsis thaliana	-2.91	DOWN	GO:0004672,GO:0005524,GO:0006468
V2_12g003290	Universal stress protein A-like protein	At3g01520	Arabidopsis thaliana	-2.9	DOWN
V2_13g014450	Cytochrome P450 CYP72A219	N/A	Panax ginseng	-2.89	DOWN	GO:0005506,GO:0016705,GO:0020037,GO:0055114
V2_01g028210	12-oxophytodienoate reductase 1	OPR1	Arabidopsis thaliana	-2.88	DOWN	GO:0003824,GO:0010181,GO:0016491,GO:0055114
V2_06g009880	CSC1-like protein RXW8	RXW8	Arabidopsis thaliana	-2.88	DOWN	GO:0016020
V2_17g015270	Multiprotein-bridging factor 1c	MBF1C	Arabidopsis thaliana	-2.88	DOWN	GO:0003677
V2_16g001460	23 kDa jasmonate-induced protein	N/A	Hordeum vulgare	-2.86	DOWN
V2_02g021850	Delta(12) fatty acid desaturase DES8.11	DES8.11	Calendula officinalis	-2.86	DOWN	GO:0006629,GO:0016717,GO:0055114
V2_03g001220	WRKY transcription factor SUSIBA2	WRKY46	Hordeum vulgare	-2.86	DOWN	GO:0003700,GO:0006355,GO:0043565
V2_06g005310	Calcium-binding protein KRP1	KRP1	Arabidopsis thaliana	-2.85	DOWN
V2_ScYrq3g_3629g000100	Metalloendoproteinase 1	N/A	Glycine max	-2.85	DOWN	GO:0004222,GO:0006508,GO:0008237,GO:0008270,GO:0031012
V2_15g015490	Root allergen protein	N/A	Taraxacum officinale	-2.85	DOWN	GO:0004864,GO:0006952,GO:0009738,GO:0010427,GO:0038023
V2_04g000150	B-box zinc finger protein 32	BBX32	Arabidopsis thaliana	-2.83	DOWN	GO:0008270
V2_02g024410	Peamaclein	N/A	Prunus persica	-2.83	DOWN
V2_09g000770	Zeatin O-xylosyltransferase	ZOX1	Phaseolus vulgaris	-2.79	DOWN	GO:0008194
V2_02g017540	2,3-bisphosphoglycerate-independent phosphoglycerate mutase	N/A	Ricinus communis	-2.78	DOWN	GO:0003824,GO:0004619,GO:0005737,GO:0006007,GO:0030145,GO:0046872
V2_11g013320	High-affinity nitrate transporter 2.1	NRT2.1	Arabidopsis thaliana	-2.78	DOWN	GO:0022857,GO:0055085
V2_11g002590	Protein of unknown function			-2.78	DOWN
V2_17g002090	Protein of unknown function			-2.78	DOWN
V2_14g003310	Protein of unknown function			-2.77	DOWN	GO:0006886,GO:0006888,GO:0008270,GO:0030127
V2_01g004790	Heat shock cognate 70 kDa protein 2	HSC-2	Solanum lycopersicum	-2.76	DOWN
V2_13g014320	Delta(12)-fatty-acid desaturase	FAD2	Arabidopsis thaliana	-2.75	DOWN	GO:0006629
V2_07g007320	RING-H2 finger protein ATL78	ATL78	Arabidopsis thaliana	-2.74	DOWN
V2_12g009960	Pathogenesis-related genes transcriptional activator PTI5	PTI5	Solanum lycopersicum	-2.73	DOWN	GO:0003677,GO:0003700,GO:0006355
V2_01g003830	Probable aquaporin PIP1-4	PIP1.4	Arabidopsis thaliana	-2.73	DOWN	GO:0015267,GO:0016020,GO:0055085
V2_04g004430	Protein of unknown function			-2.73	DOWN
V2_16g008480	Low affinity inorganic phosphate transporter 1	PT1	Petunia hybrida	-2.72	DOWN	GO:0005315,GO:0006817,GO:0016021,GO:0022857,GO:0055085
V2_05g018690	Protein of unknown function			-2.72	DOWN
V2_01g013230	PI-PLC X domain-containing protein At5g67130	At5g67130	Arabidopsis thaliana	-2.71	DOWN	GO:0006629,GO:0008081
V2_02g021890	Delta(12)-acyl-lipid-desaturase	FAD12	Punica granatum	-2.7	DOWN	GO:0006629,GO:0016717,GO:0055114
V2_07g005540	Kunitz trypsin inhibitor 5	KTI5	Arabidopsis thaliana	-2.7	DOWN	GO:0004866
V2_13g001970	Malonyl-coenzyme A	3MAT	Dahlia pinnata	-2.7	DOWN	GO:0016747
V2_01g003560	Receptor-like protein 49	RLP49	Arabidopsis thaliana	-2.7	DOWN	GO:0005515
V2_03g004900	(S)-N-methylcoclaurine 3'-hydroxylase isozyme 1 (Fragment)	CYP80B3	Papaver somniferum	-2.69	DOWN	GO:0005506,GO:0016705,GO:0020037,GO:0055114
V2_04g007510	Peroxidase 12	PER12	Arabidopsis thaliana	-2.69	DOWN	GO:0004601,GO:0006979,GO:0020037,GO:0042744,GO:0055114
V2_14g002350	Protein of unknown function			-2.68	DOWN
V2_14g007360	Protein of unknown function			-2.68	DOWN
V2_03g008470	Glucosamine inositolphosphorylceramide transferase 1	GINT1	Arabidopsis thaliana	-2.63	DOWN	GO:0006486,GO:0016021,GO:0016757
V2_03g019730	Metal transporter Nramp6	NRAMP6	Arabidopsis thaliana	-2.63	DOWN	GO:0016020,GO:0030001,GO:0046873
V2_03g002160	Protein of unknown function			-2.62	DOWN
V2_17g016190	Putative transcription factor bHLH041	BHLH41	Arabidopsis thaliana	-2.61	DOWN	GO:0046983
V2_03g002540	ABC transporter F family member 4	ABCF4	Arabidopsis thaliana	-2.6	DOWN	GO:0005524,GO:0016887
V2_08g007030	Ankyrin repeat-containing protein ITN1	ITN1	Arabidopsis thaliana	-2.6	DOWN	GO:0005515
V2_17g011080	17.9 kDa class II heat shock protein	HSP17.9	Helianthus annuus	-2.59	DOWN
V2_07g005300	LEAF RUST 10 DISEASE-RESISTANCE LOCUS RECEPTOR-LIKE PROTEIN KINASE-like 2.4	LRK10L-2.4	Arabidopsis thaliana	-2.59	DOWN	GO:0004672,GO:0005524,GO:0006468,GO:0030247
V2_01g002710	Beta-fructofuranosidase, soluble isoenzyme I	INV*DC4	Daucus carota	-2.58	DOWN	GO:0004553,GO:0005975
V2_03g018790	MADS-box protein AeAP3-2 (Fragment)	AP3-2	Asarum europaeum	-2.58	DOWN	GO:0003700,GO:0005634,GO:0006355
V2_08g000250	Protein of unknown function			-2.57	DOWN
V2_15g000630	Protein of unknown function			-2.57	DOWN
V2_13g013710	Protein of unknown function			-2.57	DOWN	GO:0004252,GO:0006508,GO:0008236
V2_16g008730	Ethylene-responsive transcription factor 1B	ERF1B	Arabidopsis thaliana	-2.56	DOWN	GO:0003677,GO:0003700,GO:0006355
V2_03g016180	Chaperone protein ClpB1	CLPB1	Arabidopsis thaliana	-2.55	DOWN	GO:0005524
V2_04g008810	Cytochrome b	MT-CYB	Daucus carota	-2.55	DOWN	GO:0009055,GO:0016020,GO:0016491
V2_01g001550	Protein of unknown function			-2.55	DOWN
V2_13g014340	Delta(12)-fatty-acid desaturase	FAD2	Arabidopsis thaliana	-2.54	DOWN	GO:0006629,GO:0016717,GO:0055114
V2_16g001060	Labd-13Z-ene-9,15,16-triol synthase, chloroplastic	CYP76BK1	Vitex agnus-castus	-2.52	DOWN	GO:0005506,GO:0016705,GO:0020037,GO:0055114
V2_04g002000	Probable protein phosphatase 2C 60	At4g31860	Arabidopsis thaliana	-2.52	DOWN	GO:0003824,GO:0004722,GO:0006470,GO:0043169
V2_01g028710	Protein of unknown function			-2.52	DOWN
V2_14g006920	Heat stress transcription factor A-4c	HSFA4C	Arabidopsis thaliana	-2.51	DOWN	GO:0003700,GO:0006355,GO:0042025,GO:0043565
V2_15g006220	Cysteine-rich receptor-like protein kinase 2	CRK2	Arabidopsis thaliana	-2.5	DOWN	GO:0004672,GO:0005524,GO:0006468
V2_10g014200	GDSL esterase/lipase At5g45920	At5g45920	Arabidopsis thaliana	-2.5	DOWN	GO:0016788
V2_13g012320	Probable 2-oxoglutarate-dependent dioxygenase SLC1	LC1	Oryza sativa subsp. japonica	-2.5	DOWN	GO:0016491,GO:0055114
V2_05g003430	Protein of unknown function			-2.5	DOWN
V2_03g016780	Protein NRT1/ PTR FAMILY 4.6	NPF4.6	Arabidopsis thaliana	-2.49	DOWN	GO:0016020,GO:0022857,GO:0055085
V2_02g014260	Protein SRC2	RC2	Glycine max	-2.49	DOWN
V2_16g003550	40S ribosomal protein S24-2	RPS24B	Arabidopsis thaliana	-2.48	DOWN	GO:0003735,GO:0005840,GO:0006412
V2_12g012430	Calcium-binding protein KRP1	KRP1	Arabidopsis thaliana	-2.48	DOWN	GO:0005509
V2_04g009410	Protein of unknown function			-2.47	DOWN
V2_05g004130	17.3 kDa class I heat shock protein	HSP17.3-B	Glycine max	-2.46	DOWN
V2_13g014360	Delta(12)-fatty-acid desaturase	FAD2	Arabidopsis thaliana	-2.46	DOWN	GO:0006629,GO:0016717,GO:0055114
V2_10g001700	Glucan endo-1,3-beta-glucosidase A	N/A	Solanum lycopersicum	-2.45	DOWN	GO:0004553,GO:0005975
V2_02g021870	Delta(12) fatty acid desaturase DES8.11	DES8.11	Calendula officinalis	-2.44	DOWN	GO:0006629,GO:0016717,GO:0055114
V2_14g007470	Glutamate receptor 2.7	GLR2.7	Arabidopsis thaliana	-2.44	DOWN	GO:0015276,GO:0016020
V2_17g006090	Putative pumilio homolog 7, chloroplastic	APUM7	Arabidopsis thaliana	-2.44	DOWN	GO:0003723
V2_08g007110	Ankyrin repeat-containing protein ITN1	ITN1	Arabidopsis thaliana	-2.41	DOWN	GO:0005515
V2_15g000740	Omega-6 fatty acid desaturase, endoplasmic reticulum	N/A	Brassica juncea	-2.41	DOWN	GO:0006629,GO:0016717,GO:0055114
V2_08g000970	Protein of unknown function			-2.41	DOWN	GO:0005515
V2_01g020530	Crocetin glucosyltransferase, chloroplastic	UGT75L6	Gardenia jasminoides	-2.4	DOWN	GO:0008194
V2_02g021880	Delta(12)-acyl-lipid-desaturase	FAD12	Punica granatum	-2.4	DOWN	GO:0006629,GO:0016717,GO:0055114
V2_13g018200	E3 ubiquitin-protein ligase MPSR1	MPSR1	Arabidopsis thaliana	-2.4	DOWN
V2_02g021250	Zinc finger protein ZAT12	ZAT12	Arabidopsis thaliana	-2.4	DOWN
V2_01g026660	Chaperone protein dnaJ 11, chloroplastic	ATJ11	Arabidopsis thaliana	-2.39	DOWN
V2_16g000660	Probable pre-mRNA-splicing factor ATP-dependent RNA helicase DEAH4	At1g27900	Arabidopsis thaliana	-2.39	DOWN	GO:0016491,GO:0055114
V2_11g002040	1-aminocyclopropane-1-carboxylate oxidase homolog 1	At1g06620	Arabidopsis thaliana	-2.38	DOWN	GO:0016491,GO:0055114
V2_15g006090	Probable CCR4-associated factor 1 homolog 9	CAF1-9	Arabidopsis thaliana	-2.38	DOWN	GO:0003676,GO:0004535,GO:0030014
V2_15g015480	Root allergen protein	N/A	Taraxacum officinale	-2.37	DOWN	GO:0004864,GO:0006952,GO:0009738,GO:0010427,GO:0038023
V2_13g014300	Protein of unknown function			-2.36	DOWN	GO:0018024
V2_03g010520	Protein of unknown function			-2.36	DOWN
V2_03g008700	Protein of unknown function			-2.36	DOWN
V2_02g021090	Heat shock cognate 70 kDa protein	HSP70	Petunia hybrida	-2.35	DOWN
V2_03g021410	Inositol oxygenase 1	MIOX1	Arabidopsis thaliana	-2.35	DOWN	GO:0005506,GO:0005737,GO:0019310,GO:0050113,GO:0055114
V2_15g012180	Kirola	N/A	Actinidia deliciosa	-2.35	DOWN	GO:0006952
V2_06g002470	Protein of unknown function			-2.35	DOWN
V2_01g019000	Protein of unknown function			-2.35	DOWN
V2_13g000780	Heavy metal-associated isoprenylated plant protein 26	HIPP26	Arabidopsis thaliana	-2.34	DOWN	GO:0030001,GO:0046872
V2_07g000820	Protein of unknown function			-2.34	DOWN
V2_17g000170	Anther-specific protein SF18 (Fragment)	N/A	Helianthus annuus	-2.33	DOWN	GO:0006952
V2_07g001470	Probable galacturonosyltransferase-like 10	GATL10	Arabidopsis thaliana	-2.33	DOWN	GO:0016757
V2_15g015450	Root allergen protein	N/A	Taraxacum officinale	-2.33	DOWN	GO:0004864,GO:0006952,GO:0009738,GO:0010427,GO:0038023
V2_ScYrq3g_2599g000100	Anthocyanidin reductase ((2S)-flavan-3-ol-forming)	ANR	Vitis vinifera	-2.32	DOWN	GO:0003824
V2_09g007720	Heat stress transcription factor A-2c	HSFA2C	Oryza sativa subsp. japonica	-2.31	DOWN	GO:0003700,GO:0006355,GO:0042025,GO:0043565
V2_05g016060	Organellar oligopeptidase A, chloroplastic/mitochondrial	OOP	Arabidopsis thaliana	-2.3	DOWN	GO:0004222,GO:0006508
V2_05g015460	Protein of unknown function			-2.29	DOWN	GO:0006355
V2_06g006590	Stemmadenine O-acetyltransferase	AT	Catharanthus roseus	-2.29	DOWN	GO:0016747
V2_04g001990	Chaperone protein dnaJ 8, chloroplastic	ATJ8	Arabidopsis thaliana	-2.28	DOWN
V2_01g012990	Dof zinc finger protein DOF5.3	DOF5.3	Arabidopsis thaliana	-2.28	DOWN	GO:0003677,GO:0006355
V2_06g007930	Agamous-like MADS-box protein AGL65	AGL65	Arabidopsis thaliana	-2.27	DOWN	GO:0000981,GO:0000987,GO:0003677,GO:0045944,GO:0046983
V2_01g016090	AT-hook motif nuclear-localized protein 10	AHL10	Arabidopsis thaliana	-2.26	DOWN	GO:0003677,GO:0003680
V2_02g022180	Nicotinamidase 2	NIC2	Arabidopsis thaliana	-2.26	DOWN	GO:0003824
V2_14g002730	Zinc transporter 5	ZIP5	Arabidopsis thaliana	-2.26	DOWN	GO:0005385,GO:0016020,GO:0016021,GO:0030001,GO:0046873,GO:0055085,GO:0071577
V2_03g014270	Cytochrome P450 82A3	CYP82A3	Glycine max	-2.25	DOWN	GO:0005506,GO:0016705,GO:0020037,GO:0055114
V2_03g020240	EPIDERMAL PATTERNING FACTOR-like protein 8	EPFL8	Arabidopsis thaliana	-2.25	DOWN	GO:0010374
V2_11g004610	Protein of unknown function			-2.25	DOWN
V2_17g011390	Protein of unknown function			-2.25	DOWN
V2_11g004330	Putative pectinesterase/pectinesterase inhibitor 28	PME28	Arabidopsis thaliana	-2.25	DOWN	GO:0004857,GO:0030599,GO:0042545
V2_01g027840	Stemmadenine O-acetyltransferase	AT	Catharanthus roseus	-2.25	DOWN	GO:0016747
V2_10g013280	Cysteine proteinase inhibitor 5	CYS5	Arabidopsis thaliana	-2.24	DOWN	GO:0004869
V2_12g000640	Cytochrome P450 78A5	CYP78A5	Arabidopsis thaliana	-2.23	DOWN	GO:0005506,GO:0016705,GO:0020037,GO:0055114
V2_13g014330	Delta(12)-fatty-acid desaturase	FAD2	Arabidopsis thaliana	-2.23	DOWN	GO:0006629
V2_12g003350	GDSL esterase/lipase At3g48460	At3g48460	Arabidopsis thaliana	-2.23	DOWN	GO:0016788
V2_11g009090	Probable carboxylesterase Os04g0669500	Os04g0669500	Oryza sativa subsp. japonica	-2.23	DOWN	GO:0016787
V2_11g013800	Receptor-like protein EIX2	EIX2	Solanum lycopersicum	-2.23	DOWN	GO:0005515
V2_01g023310	Endochitinase EP3	EP3	Arabidopsis thaliana	-2.22	DOWN	GO:0004568,GO:0005975,GO:0006032,GO:0016998
V2_16g003430	Plant intracellular Ras-group-related LRR protein 5	IRL5	Oryza sativa subsp. japonica	-2.22	DOWN	GO:0005515
V2_01g019790	Syntaxin-121	YP121	Arabidopsis thaliana	-2.21	DOWN	GO:0005484,GO:0006886,GO:0016020,GO:0016192
V2_06g003270	Agamous-like MADS-box protein AGL29	AGL29	Arabidopsis thaliana	-2.2	DOWN	GO:0003677,GO:0046983
V2_02g002360	G-type lectin S-receptor-like serine/threonine-protein kinase At4g27290	At4g27290	Arabidopsis thaliana	-2.2	DOWN	GO:0004672,GO:0005524,GO:0006468,GO:0048544
V2_05g001280	Heat stress transcription factor A-2b	HSFA2B	Oryza sativa subsp. japonica	-2.2	DOWN	GO:0003700,GO:0006355,GO:0042025,GO:0043565
V2_09g001950	Protein of unknown function			-2.2	DOWN
V2_16g011160	TMV resistance protein N	N	Nicotiana glutinosa	-2.2	DOWN
V2_09g002600	Protein of unknown function			-2.19	DOWN	GO:0005509
V2_11g004680	Protein SRG1	RG1	Arabidopsis thaliana	-2.19	DOWN	GO:0016491,GO:0055114
V2_02g001030	Transcription factor JUNGBRUNNEN 1	JUB1	Arabidopsis thaliana	-2.19	DOWN	GO:0003677,GO:0006355
V2_02g005740	Protein of unknown function			-2.18	DOWN
V2_10g002230	UDP-glycosyltransferase 73C3	UGT73C3	Arabidopsis thaliana	-2.18	DOWN	GO:0008194
V2_02g003690	VQ motif-containing protein 10	VQ10	Arabidopsis thaliana	-2.18	DOWN
V2_01g004130	18.5 kDa class I heat shock protein	HSP18.5-C	Glycine max	-2.17	DOWN
V2_13g010820	L-type lectin-domain containing receptor kinase S.4	LECRKS4	Arabidopsis thaliana	-2.17	DOWN	GO:0004672,GO:0005524,GO:0006468,GO:0030246
V2_09g008460	Probable leucine-rich repeat receptor-like protein kinase At1g35710	At1g35710	Arabidopsis thaliana	-2.17	DOWN	GO:0005515
V2_02g020610	Protein of unknown function			-2.17	DOWN
V2_17g002640	Putative germin-like protein 2-1	Os02g0491600	Oryza sativa subsp. japonica	-2.17	DOWN	GO:0030145,GO:0045735
V2_07g002810	Basic leucine zipper 43	BZIP43	Arabidopsis thaliana	-2.16	DOWN	GO:0003700,GO:0006355
V2_09g008320	NAC domain-containing protein 21/22	NAC021	Arabidopsis thaliana	-2.16	DOWN	GO:0003677,GO:0006355
V2_16g004840	Protein CYCLOPS	IPD3	Lotus japonicus	-2.16	DOWN	GO:0005634,GO:0036377,GO:0043565
V2_16g008560	UDP-glycosyltransferase 71A15	UGT71A15	Malus domestica	-2.16	DOWN	GO:0008194
V2_03g021250	Clavaminate synthase-like protein At3g21360	At3g21360	Arabidopsis thaliana	-2.15	DOWN	GO:0016491,GO:0055114
V2_09g005230	Transcription factor MYB48	MYB48	Arabidopsis thaliana	-2.15	DOWN
V2_01g016230	Probable acyl-activating enzyme 6	AAE6	Arabidopsis thaliana	-2.14	DOWN	GO:0003824
V2_04g001800	Protein of unknown function			-2.14	DOWN
V2_10g010190	ABC transporter F family member 1	ABCF1	Arabidopsis thaliana	-2.13	DOWN	GO:0005524,GO:0016887
V2_05g012730	DNA-directed RNA polymerases II, IV and V subunit 6A	NRPB6A	Arabidopsis thaliana	-2.13	DOWN	GO:0003677,GO:0003899,GO:0005634,GO:0005665,GO:0006351
V2_05g015450	Protein of unknown function			-2.13	DOWN	GO:0006355
V2_02g017450	Guanine nucleotide-binding protein-like NSN1	NSN1	Arabidopsis thaliana	-2.12	DOWN
V2_ScYrq3g_1159g000100	Protein of unknown function			-2.12	DOWN
V2_01g012290	UDP-glycosyltransferase 83A1	UGT83A1	Arabidopsis thaliana	-2.12	DOWN	GO:0008194
V2_16g001100	Cytochrome P450 76C1	CYP76C1	Arabidopsis thaliana	-2.11	DOWN	GO:0005506,GO:0016705,GO:0020037,GO:0055114
V2_10g002710	Elongation factor 1-alpha	N/A	Nicotiana tabacum	-2.11	DOWN	GO:0003746,GO:0003924,GO:0005525,GO:0006414
V2_05g017130	Geraniol 8-hydroxylase	CYP76B6	Catharanthus roseus	-2.11	DOWN	GO:0005506,GO:0016705,GO:0020037,GO:0055114
V2_13g018170	Probable calcium-binding protein CML45	CML45	Arabidopsis thaliana	-2.11	DOWN	GO:0005509
V2_02g021270	Transcription factor MYB59	MYB59	Arabidopsis thaliana	-2.11	DOWN
V2_13g015160	D-galacturonate reductase	GALUR	Fragaria ananassa	-2.1	DOWN	GO:0016491,GO:0055114
V2_09g007660	Homocysteine S-methyltransferase 2	HMT-2	Arabidopsis thaliana	-2.1	DOWN	GO:0008270,GO:0009086,GO:0047150
V2_12g004780	Oxygen-evolving enhancer protein 2-1, chloroplastic	PSBP1	Nicotiana tabacum	-2.1	DOWN	GO:0005509,GO:0009523,GO:0009654,GO:0015979,GO:0019898
V2_02g024170	Protein of unknown function			-2.1	DOWN
V2_13g014060	Protein of unknown function			-2.1	DOWN
V2_15g014070	Purple acid phosphatase 8	PAP8	Arabidopsis thaliana	-2.1	DOWN	GO:0003993,GO:0016787
V2_10g004190	F-box/kelch-repeat protein At2g44130	At2g44130	Arabidopsis thaliana	-2.09	DOWN	GO:0005515
V2_01g019980	Protein of unknown function			-2.09	DOWN
V2_03g020030	Calmodulin-like protein 11	CML11	Arabidopsis thaliana	-2.08	DOWN	GO:0005509
V2_04g004780	Patatin-like protein 2	PLP2	Arabidopsis thaliana	-2.08	DOWN	GO:0006629
V2_15g006100	Probable nucleoredoxin 1	At1g60420	Arabidopsis thaliana	-2.08	DOWN
V2_10g003140	Cation/H(+) antiporter 20	CHX20	Arabidopsis thaliana	-2.07	DOWN	GO:0006812,GO:0015299,GO:0016021,GO:0055085
V2_11g012280	Serine/arginine-rich SC35-like splicing factor SCL33	CL33	Arabidopsis thaliana	-2.07	DOWN
V2_15g005660	F-box/FBD/LRR-repeat protein At3g51530	At3g51530	Arabidopsis thaliana	-2.06	DOWN	GO:0005515
V2_11g009060	Probable carboxylesterase Os04g0669500	Os04g0669500	Oryza sativa subsp. japonica	-2.05	DOWN	GO:0016787
V2_01g020030	Beta-amyrin 28-monooxygenase	CYP716A15	Vitis vinifera	-2.04	DOWN	GO:0005506,GO:0016705,GO:0020037,GO:0055114
V2_13g008830	Corytuberine synthase	CYP80G2	Coptis japonica	-2.04	DOWN	GO:0005506,GO:0016705,GO:0020037,GO:0055114
V2_10g001200	Probable receptor-like protein kinase At5g59700	At5g59700	Arabidopsis thaliana	-2.04	DOWN	GO:0004672,GO:0005524,GO:0006468
V2_11g014490	Probable serine/threonine-protein kinase PBL3	PBL3	Arabidopsis thaliana	-2.04	DOWN	GO:0004672,GO:0005524,GO:0006468
V2_06g007620	Protein of unknown function			-2.04	DOWN	GO:0006457,GO:0051082
V2_16g004240	G-type lectin S-receptor-like serine/threonine-protein kinase CES101	CES101	Arabidopsis thaliana	-2.03	DOWN	GO:0004672,GO:0005524,GO:0006468
V2_01g003000	Abscisic acid receptor PYL4	PYL4	Arabidopsis thaliana	-2.02	DOWN
V2_01g009340	MLO-like protein 12	MLO12	Arabidopsis thaliana	-2.02	DOWN	GO:0006952,GO:0016021
V2_12g002990	Protein of unknown function			-2.02	DOWN
V2_13g019890	Protein of unknown function			-2.01	DOWN	GO:0005515
V2_01g008980	Putative E3 ubiquitin-protein ligase LIN-1	CERBERUS	Lotus japonicus	-2.01	DOWN	GO:0004842,GO:0016567
V2_11g014040	Lipoxygenase 2, chloroplastic	LOX2	Tanacetum cinerariifolium	-2	DOWN	GO:0005515,GO:0016491,GO:0016702,GO:0046872,GO:0055114
V2_17g001490	Protein disulfide-isomerase 5-4	PDIL5-4	Arabidopsis thaliana	-2	DOWN
V2_07g004580	Probable pectin methylesterase CGR2	CGR2	Arabidopsis thaliana	2	UP
V2_05g015440	Protein of unknown function			2	UP
V2_01g008870	Protein YLS3	YLS3	Arabidopsis thaliana	2	UP	GO:0006869,GO:0008289
V2_02g017600	Auxin-responsive protein IAA16	IAA16	Oryza sativa subsp. japonica	2.01	UP	GO:0005634,GO:0006355
V2_05g015400	Geranylgeranyl pyrophosphate synthase, chloroplastic	GGPS1	Catharanthus roseus	2.01	UP	GO:0008299
V2_01g001640	Transcription factor bHLH118	BHLH118	Arabidopsis thaliana	2.01	UP	GO:0003700,GO:0006357,GO:0046983
V2_12g014270	Protein of unknown function			2.02	UP
V2_12g004730	Protein of unknown function			2.02	UP
V2_12g009090	GDSL esterase/lipase At5g45670	At5g45670	Arabidopsis thaliana	2.04	UP	GO:0016788
V2_05g003810	Omega-3 fatty acid desaturase, endoplasmic reticulum	FAD3	Nicotiana tabacum	2.04	UP	GO:0006629,GO:0016717,GO:0055114
V2_12g002010	Intracellular ribonuclease LX	RNALX	Solanum lycopersicum	2.05	UP	GO:0003723,GO:0033897
V2_09g004000	Polygalacturonase inhibitor	pgip	Vitis vinifera	2.05	UP	GO:0005515
V2_13g012540	Protein of unknown function			2.05	UP
V2_08g015030	Cation/calcium exchanger 4	CCX4	Arabidopsis thaliana	2.06	UP	GO:0016021,GO:0055085
V2_05g015010	Laccase-2	LAC2	Oryza sativa subsp. japonica	2.06	UP	GO:0005507,GO:0016491,GO:0055114
V2_05g017920	Probable WRKY transcription factor 4	WRKY4	Arabidopsis thaliana	2.06	UP	GO:0003700,GO:0006355,GO:0043565
V2_15g000590	Protein of unknown function			2.06	UP
V2_03g021430	Transcription factor bHLH87	BHLH87	Arabidopsis thaliana	2.06	UP	GO:0046983
V2_08g006210	Beta-xylosidase/alpha-L-arabinofuranosidase 2	Xyl2	Medicago sativa subsp. varia	2.07	UP	GO:0004553,GO:0005975
V2_02g010990	Phytochrome A1	PHYA1	Nicotiana tabacum	2.07	UP	GO:0000155,GO:0005515,GO:0006355,GO:0007165,GO:0009584,GO:0009585,GO:0009881,GO:0017006,GO:0018298,GO:0042803
V2_02g005690	UPF0496 protein At4g34320	At4g34320	Arabidopsis thaliana	2.07	UP
V2_01g018590	Protein of unknown function			2.08	UP	GO:0003824,GO:0006281,GO:0006284,GO:0008725
V2_09g009120	Xanthotoxin 5-hydroxylase CYP82C4	CYP82C4	Arabidopsis thaliana	2.08	UP	GO:0005506,GO:0016705,GO:0020037,GO:0055114
V2_12g002730	MLP-like protein 28	MLP28	Arabidopsis thaliana	2.09	UP	GO:0006952
V2_12g007440	Very-long-chain aldehyde decarbonylase CER1	CER1	Arabidopsis thaliana	2.09	UP	GO:0005506,GO:0008610,GO:0016491,GO:0055114
V2_02g015270	UPF0481 protein At3g47200	At3g47200	Arabidopsis thaliana	2.1	UP
V2_12g004330	Miraculin	N/A	Synsepalum dulcificum	2.11	UP	GO:0004866
V2_07g000630	Glycerol-3-phosphate dehydrogenase [NAD(+)]	GPDH	Cuphea lanceolata	2.13	UP	GO:0004367,GO:0005975,GO:0006072,GO:0009331,GO:0016491,GO:0016616,GO:0046168,GO:0051287,GO:0055114
V2_03g011080	Protein NODULATION SIGNALING PATHWAY 2	NSP2	Medicago truncatula	2.13	UP
V2_06g009440	Protein TRACHEARY ELEMENT DIFFERENTIATION-RELATED 6	TED6	Zinnia violacea	2.13	UP
V2_12g012800	Early nodulin-like protein 1	At2g25060	Arabidopsis thaliana	2.14	UP	GO:0009055
V2_11g014050	Lipoxygenase 2, chloroplastic	LOX2	Tanacetum cinerariifolium	2.14	UP	GO:0005515,GO:0016491,GO:0016702,GO:0046872,GO:0055114
V2_09g004130	Non-specific lipid-transfer protein-like protein At5g64080	At5g64080	Arabidopsis thaliana	2.14	UP
V2_15g005700	Protein of unknown function			2.15	UP
V2_05g000280	Probable pectinesterase/pectinesterase inhibitor 41	PME41	Arabidopsis thaliana	2.16	UP	GO:0004857,GO:0030599,GO:0042545
V2_07g005720	Protein of unknown function			2.16	UP
V2_13g013960	UPF0496 protein At1g20180	At1g20180	Arabidopsis thaliana	2.16	UP
V2_02g005810	Cold-regulated 413 plasma membrane protein 2	COR413PM2	Arabidopsis thaliana	2.17	UP	GO:0016021
V2_10g014390	GDSL esterase/lipase At5g45960	At5g45960	Arabidopsis thaliana	2.17	UP	GO:0016788
V2_11g000810	Probable pectinesterase 8	PME8	Arabidopsis thaliana	2.17	UP	GO:0030599,GO:0042545
V2_06g009470	Protein TRACHEARY ELEMENT DIFFERENTIATION-RELATED 6	TED6	Zinnia violacea	2.17	UP
V2_05g013180	Butyrate--CoA ligase AAE11, peroxisomal	AAE11	Arabidopsis thaliana	2.18	UP	GO:0003824
V2_16g000360	Protein of unknown function			2.18	UP
V2_02g020340	Protein PMR5	PMR5	Arabidopsis thaliana	2.19	UP
V2_16g001860	Protein SPIRAL1-like 1	P1L1	Arabidopsis thaliana	2.19	UP	GO:0043622
V2_01g011040	GDSL esterase/lipase At5g14450	At5g14450	Arabidopsis thaliana	2.2	UP	GO:0016788
V2_01g011830	Transcription factor MYB30	MYB30	Arabidopsis thaliana	2.2	UP
V2_02g015400	UPF0481 protein At3g47200	At3g47200	Arabidopsis thaliana	2.2	UP
V2_01g005900	Probable pectate lyase 13	PMR6	Arabidopsis thaliana	2.21	UP
V2_01g027700	Protein of unknown function			2.21	UP
V2_10g001210	Protein of unknown function			2.22	UP
V2_01g020520	UDP-glycosyltransferase 75C1	UGT75C1	Solanum lycopersicum	2.22	UP	GO:0008194
V2_09g001570	Expansin-A8	EXPA8	Arabidopsis thaliana	2.23	UP	GO:0005576,GO:0009664
V2_01g009370	Fasciclin-like arabinogalactan protein 11	FLA11	Arabidopsis thaliana	2.23	UP
V2_08g004570	Gallate 1-beta-glucosyltransferase	UGT84A13	Quercus robur	2.23	UP	GO:0008194
V2_16g001920	Glycosyl hydrolase 5 family protein	N/A	Chamaecyparis obtusa	2.24	UP	GO:0004553,GO:0005975
V2_04g010460	Protein DETOXIFICATION 48	DTX48	Arabidopsis thaliana	2.24	UP	GO:0015297,GO:0016020,GO:0042910,GO:0055085
V2_02g022570	O-fucosyltransferase 28	OFUT28	Arabidopsis thaliana	2.25	UP
V2_06g004620	Probable long-chain-alcohol O-fatty-acyltransferase 1	AT1	Arabidopsis thaliana	2.25	UP
V2_17g015580	Putative RING-H2 finger protein ATL12	ATL12	Arabidopsis thaliana	2.25	UP
V2_14g009110	Peroxidase 42	PER42	Arabidopsis thaliana	2.26	UP	GO:0004601,GO:0006979,GO:0020037,GO:0042744,GO:0055114
V2_17g008710	Formin-like protein 11	FH11	Arabidopsis thaliana	2.28	UP
V2_15g005890	Indole-3-pyruvate monooxygenase YUCCA6	YUC6	Arabidopsis thaliana	2.28	UP	GO:0004499,GO:0050660,GO:0050661,GO:0055114
V2_05g017050	LOB domain-containing protein 36	LBD36	Arabidopsis thaliana	2.29	UP
V2_16g010040	Ethylene-responsive transcription factor ERF034	ERF034	Arabidopsis thaliana	2.3	UP	GO:0003677,GO:0003700,GO:0006355
V2_06g008520	Protein of unknown function			2.31	UP
V2_09g006010	Protein of unknown function			2.32	UP	GO:0005515
V2_05g017860	Protein of unknown function			2.32	UP
V2_01g027050	GDSL esterase/lipase EXL3	EXL3	Arabidopsis thaliana	2.34	UP	GO:0016788
V2_12g014780	Probable terpene synthase 11	TPS11	Ricinus communis	2.34	UP	GO:0000287,GO:0010333,GO:0016829
V2_15g005130	Zinc finger protein ZAT1	ZAT1	Arabidopsis thaliana	2.34	UP
V2_08g000910	Phospholipase D alpha 4	PLDALPHA4	Arabidopsis thaliana	2.35	UP	GO:0003824,GO:0004630,GO:0005509,GO:0016020,GO:0046470
V2_17g002900	Polyphenol oxidase II, chloroplastic	co-2	Ipomoea batatas	2.35	UP	GO:0004097,GO:0016491,GO:0046148,GO:0055114
V2_11g012660	Cytochrome P450 94C1	CYP94C1	Arabidopsis thaliana	2.36	UP	GO:0005506,GO:0016705,GO:0020037,GO:0055114
V2_12g010820	Protein of unknown function			2.36	UP
V2_10g008650	ATP synthase subunit delta', mitochondrial	N/A	Ipomoea batatas	2.37	UP	GO:0015986,GO:0045261,GO:0046933
V2_17g011990	Shikimate O-hydroxycinnamoyltransferase	HST	Arabidopsis thaliana	2.37	UP	GO:0016747
V2_10g013330	GDSL esterase/lipase At1g29670	At1g29670	Arabidopsis thaliana	2.38	UP	GO:0016788
V2_10g001510	Bark storage protein A	BSPA	Populus deltoides	2.39	UP	GO:0003824,GO:0009116
V2_17g002860	Gibberellin 2-beta-dioxygenase 1	GA2OX1	Pisum sativum	2.39	UP	GO:0016491,GO:0055114
V2_01g007780	Cytokinin riboside 5'-monophosphate phosphoribohydrolase LOG3	LOG3	Arabidopsis thaliana	2.41	UP
V2_05g012360	Dof zinc finger protein DOF5.7	DOF5.7	Arabidopsis thaliana	2.42	UP	GO:0003677,GO:0006355
V2_01g027060	GDSL esterase/lipase EXL1	EXL1	Arabidopsis thaliana	2.42	UP	GO:0016788
V2_ScYrq3g_1868g000100	Protein LURP-one-related 15	At5g01750	Arabidopsis thaliana	2.42	UP
V2_08g002850	1-aminocyclopropane-1-carboxylate oxidase 1	ACO1	Solanum lycopersicum	2.43	UP	GO:0016491,GO:0055114
V2_14g005760	Chlorophyll a-b binding protein 16, chloroplastic	CAB16	Nicotiana tabacum	2.43	UP	GO:0009765,GO:0016020
V2_05g003830	Phosphoinositide phospholipase C 4	PLC4	Arabidopsis thaliana	2.43	UP	GO:0004435,GO:0006629,GO:0007165,GO:0008081,GO:0035556
V2_01g013100	Protein of unknown function			2.43	UP	GO:0008146
V2_12g008930	Transcription factor bHLH130	BHLH130	Arabidopsis thaliana	2.43	UP	GO:0046983
V2_ScYrq3g_4351g000100	Metalloendoproteinase 1	N/A	Glycine max	2.44	UP	GO:0004222,GO:0006508,GO:0008237,GO:0008270,GO:0031012
V2_02g022910	Probable glutathione S-transferase	HSP26-A	Glycine max	2.44	UP	GO:0005515
V2_07g002740	Protein of unknown function			2.44	UP
V2_15g008390	Protein of unknown function			2.44	UP
V2_01g027100	GDSL esterase/lipase At5g42170	At5g42170/At5g42160	Arabidopsis thaliana	2.45	UP	GO:0016788
V2_04g002600	Cytochrome P450 94B3	CYP94B3	Arabidopsis thaliana	2.46	UP	GO:0005506,GO:0016705,GO:0020037,GO:0055114
V2_03g015850	Protein of unknown function			2.46	UP
V2_08g014950	Auxin-binding protein ABP19a	ABP19A	Prunus persica	2.47	UP
V2_13g006980	21 kDa protein	N/A	Daucus carota	2.48	UP	GO:0004857
V2_14g006320	Protein TIFY 5A	TIFY5A	Arabidopsis thaliana	2.5	UP
V2_05g016510	Scarecrow-like protein 32	CL32	Arabidopsis thaliana	2.5	UP
V2_10g000800	Ethylene-responsive transcription factor SHINE 3	HN3	Arabidopsis thaliana	2.52	UP	GO:0003677,GO:0003700,GO:0006355
V2_13g006520	Abietadienol/abietadienal oxidase	CYP720B1	Pinus taeda	2.53	UP	GO:0005506,GO:0016705,GO:0020037,GO:0055114
V2_12g015120	3-hydroxy-3-methylglutaryl-coenzyme A reductase	N/A	Camptotheca acuminata	2.54	UP	GO:0004420,GO:0005515,GO:0008299,GO:0015936,GO:0016616,GO:0055114
V2_08g002780	Glucan endo-1,3-beta-glucosidase 3	At2g01630	Arabidopsis thaliana	2.55	UP	GO:0004553,GO:0005975
V2_17g012860	Probable 1-deoxy-D-xylulose-5-phosphate synthase 2, chloroplastic	Os07g0190000	Oryza sativa subsp. japonica	2.57	UP	GO:0003824,GO:0008661,GO:0016114
V2_16g002740	Transcription factor bHLH14	BHLH14	Arabidopsis thaliana	2.57	UP	GO:0046983
V2_17g004950	Probable cinnamyl alcohol dehydrogenase	CAD2	Medicago sativa	2.6	UP	GO:0008270,GO:0016491,GO:0055114
V2_16g011050	Transcription factor MYB17	MYB17	Arabidopsis thaliana	2.6	UP
V2_01g004230	Cucumisin	N/A	Cucumis melo	2.63	UP	GO:0004252,GO:0006508,GO:0008236
V2_ScYrq3g_1576g000100	Deacetoxyvindoline 4-hydroxylase	D4H	Catharanthus roseus	2.64	UP	GO:0016491,GO:0055114
V2_02g020950	Outer envelope pore protein 16, chloroplastic	OEP16	Pisum sativum	2.64	UP
V2_14g004970	Mannose/glucose-specific lectin (Fragment)	N/A	Parkia platycephala	2.65	UP	GO:0030246
V2_11g006660	Protein of unknown function			2.65	UP
V2_10g007230	Probable peroxygenase 3	PXG3	Arabidopsis thaliana	2.66	UP
V2_16g000820	Protein DMP2	DMP2	Arabidopsis thaliana	2.67	UP
V2_01g025030	Purple acid phosphatase 22	PAP22	Arabidopsis thaliana	2.71	UP	GO:0003993,GO:0016787,GO:0046872
V2_02g008890	Protein of unknown function			2.72	UP
V2_01g005370	Probable RNA-binding protein ARP1	ARP1	Arabidopsis thaliana	2.74	UP	GO:0003676
V2_16g004200	4-coumarate--CoA ligase-like 6	4CLL6	Arabidopsis thaliana	2.75	UP	GO:0003824
V2_07g003660	Triacylglycerol lipase OBL1	OBL1	Nicotiana tabacum	2.75	UP	GO:0006629
V2_11g001880	Laccase-17	LAC17	Arabidopsis thaliana	2.76	UP	GO:0005507,GO:0016491,GO:0046274,GO:0048046,GO:0052716,GO:0055114
V2_13g004460	Protein PLANT CADMIUM RESISTANCE 6	PCR6	Arabidopsis thaliana	2.76	UP
V2_08g012920	Cytochrome P450 734A1	CYP734A1	Arabidopsis thaliana	2.77	UP	GO:0005506,GO:0016705,GO:0020037,GO:0055114
V2_16g009640	Endochitinase EP3	EP3	Arabidopsis thaliana	2.77	UP	GO:0004568,GO:0005975,GO:0006032,GO:0008061,GO:0016998
V2_10g009590	Sister chromatid cohesion 1 protein 3	YN3	Arabidopsis thaliana	2.77	UP	GO:0005515,GO:0007062,GO:0008278
V2_05g017850	Alpha-1,4 glucan phosphorylase L isozyme, chloroplastic/amyloplastic	N/A	Ipomoea batatas	2.78	UP	GO:0005975,GO:0008184
V2_02g005600	Organ-specific protein S2	N/A	Pisum sativum	2.79	UP
V2_16g004210	Uncharacterized acetyltransferase At3g50280	At3g50280	Arabidopsis thaliana	2.79	UP	GO:0016747
V2_11g013310	Auxin-responsive protein SAUR50	N/A	Helianthus annuus	2.8	UP	GO:0009733
V2_01g014950	Laccase-11	LAC11	Arabidopsis thaliana	2.8	UP	GO:0005507,GO:0016491,GO:0046274,GO:0048046,GO:0052716,GO:0055114
V2_15g013070	Protein of unknown function			2.81	UP
V2_13g004470	Protein PLANT CADMIUM RESISTANCE 6	PCR6	Arabidopsis thaliana	2.81	UP
V2_01g024140	Germacrene A synthase long form	N/A	Cichorium intybus	2.82	UP	GO:0000287,GO:0010333,GO:0016829
V2_13g015610	Agamous-like MADS-box protein AP1	AP1	Vitis vinifera	2.83	UP	GO:0003700,GO:0005634,GO:0006355
V2_04g003780	Reticuline oxidase	BBE1	Papaver somniferum	2.83	UP	GO:0016491,GO:0050660,GO:0055114,GO:0071949
V2_02g004540	Protein of unknown function			2.89	UP
V2_03g003270	Protein of unknown function			2.89	UP
V2_07g000930	Protein of unknown function			2.91	UP
V2_01g012610	S-adenosylmethionine decarboxylase proenzyme	AMDC	Helianthus annuus	2.91	UP	GO:0004014,GO:0006597,GO:0008295
V2_15g017270	O-acetylstemmadenine oxidase	ASO	Catharanthus roseus	2.93	UP	GO:0016491,GO:0050660,GO:0055114,GO:0071949
V2_02g008010	Cytochrome P450 704C1	CYP704C1	Pinus taeda	2.95	UP	GO:0004497,GO:0005506,GO:0016705,GO:0020037,GO:0055114
V2_08g011420	Pathogenesis-related protein PR-1	PR-1	Medicago truncatula	2.96	UP	GO:0005576
V2_06g006550	Protein of unknown function			2.96	UP
V2_01g011160	High affinity nitrate transporter 2.7	NRT2.7	Arabidopsis thaliana	2.97	UP	GO:0016021,GO:0022857,GO:0055085
V2_17g004670	Serine carboxypeptidase-like 18	CPL18	Arabidopsis thaliana	2.97	UP	GO:0004185,GO:0006508
V2_03g020410	Protein of unknown function			2.98	UP
V2_11g014320	Protein of unknown function			2.98	UP
V2_01g006340	Glucomannan 4-beta-mannosyltransferase 9	CSLA9	Arabidopsis thaliana	3	UP
V2_15g011710	Protein NETWORKED 3A	NET3A	Arabidopsis thaliana	3	UP	GO:0003779
V2_11g004990	Acyl-lipid (9-3)-desaturase	N/A	Borago officinalis	3.01	UP	GO:0006629,GO:0016021,GO:0016491
V2_11g014660	Receptor-like protein 46	RLP46	Arabidopsis thaliana	3.02	UP	GO:0005515
V2_13g004150	Probable non-specific lipid-transfer protein AKCS9	N/A	Vigna unguiculata	3.1	UP	GO:0006869
V2_05g019040	GDSL esterase/lipase At5g14450	At5g14450	Arabidopsis thaliana	3.14	UP	GO:0016788
V2_10g013340	GDSL esterase/lipase At5g45670	At5g45670	Arabidopsis thaliana	3.18	UP	GO:0016788
V2_11g004670	Protein SRC2	RC2	Glycine max	3.19	UP
V2_12g007610	E3 ubiquitin-protein ligase ATL4	ATL4	Arabidopsis thaliana	3.21	UP
V2_02g017250	Dynein 8 kDa light chain, flagellar outer arm	N/A	Chlamydomonas reinhardtii	3.22	UP	GO:0007017,GO:0030286
V2_02g024820	Probable indole-3-pyruvate monooxygenase YUCCA8	YUC8	Arabidopsis thaliana	3.27	UP	GO:0004499,GO:0050660,GO:0050661,GO:0055114
V2_12g009130	GDSL esterase/lipase At1g29660	At1g29660	Arabidopsis thaliana	3.28	UP	GO:0016788
V2_01g013200	Transcription factor HEC2	HEC2	Arabidopsis thaliana	3.28	UP	GO:0046983
V2_14g002070	Cytochrome P450 76T24	CYP76T24	Catharanthus roseus	3.3	UP	GO:0005506,GO:0016705,GO:0020037,GO:0055114
V2_15g006880	Agamous-like MADS-box protein AGL9 homolog	FBP2	Petunia hybrida	3.31	UP	GO:0003677,GO:0003700,GO:0005634,GO:0006355,GO:0046983
V2_02g026540	Probable pectinesterase/pectinesterase inhibitor 40	PME40	Arabidopsis thaliana	3.31	UP	GO:0004857,GO:0030599,GO:0042545
V2_01g027120	GDSL esterase/lipase EXL3	EXL3	Arabidopsis thaliana	3.32	UP	GO:0016788
V2_01g025020	Purple acid phosphatase 22	PAP22	Arabidopsis thaliana	3.32	UP	GO:0003993,GO:0016787,GO:0046872
V2_16g010960	Beta-glucosidase 24	BGLU24	Oryza sativa subsp. japonica	3.36	UP	GO:0004553,GO:0005975
V2_09g003170	Receptor-like protein 50	RLP50	Arabidopsis thaliana	3.37	UP	GO:0005515
V2_10g000730	O-acetylstemmadenine oxidase	ASO	Catharanthus roseus	3.38	UP	GO:0004650,GO:0005975,GO:0016491,GO:0050660,GO:0055114,GO:0071949
V2_13g005940	Alpha-1,3-arabinosyltransferase XAT3	XAT3	Oryza sativa subsp. japonica	3.39	UP	GO:0016757
V2_16g010930	Beta-glucosidase 24	BGLU24	Oryza sativa subsp. japonica	3.39	UP	GO:0004553,GO:0005975
V2_02g015500	UPF0481 protein At3g47200	At3g47200	Arabidopsis thaliana	3.39	UP
V2_03g014460	Exocyst complex component SEC3A	EC3A	Arabidopsis thaliana	3.4	UP	GO:0000145,GO:0006887
V2_07g001900	Amino acid transporter AVT1I	AVT1I	Arabidopsis thaliana	3.41	UP
V2_13g018370	Origin of replication complex subunit 6	ORC6	Arabidopsis thaliana	3.44	UP	GO:0003677,GO:0005664,GO:0006260
V2_15g012380	Protein of unknown function			3.45	UP
V2_01g019170	Expansin-A1	EXPA1	Arabidopsis thaliana	3.46	UP	GO:0005576,GO:0009664
V2_10g009250	Non-specific lipid-transfer protein 8	LTP8	Arabidopsis thaliana	3.47	UP	GO:0006869,GO:0008289
V2_02g004950	Monocopper oxidase-like protein SKS2	KS2	Arabidopsis thaliana	3.48	UP	GO:0005507,GO:0016491,GO:0055114
V2_12g008200	Non-specific phospholipase C3	NPC3	Arabidopsis thaliana	3.48	UP	GO:0003824,GO:0016788
V2_06g009460	Protein TRACHEARY ELEMENT DIFFERENTIATION-RELATED 6	TED6	Zinnia violacea	3.51	UP
V2_16g010950	Beta-glucosidase 12	BGLU12	Oryza sativa subsp. indica	3.52	UP	GO:0004553,GO:0005975
V2_01g001480	Dehydration-responsive element-binding protein 1D	DREB1D	Arabidopsis thaliana	3.52	UP	GO:0003677,GO:0003700,GO:0006355
V2_15g014630	Desiccation-related protein PCC13-62	N/A	Craterostigma plantagineum	3.52	UP
V2_07g003450	Patatin-like protein 1	PLP1	Arabidopsis thaliana	3.61	UP	GO:0006629
V2_01g020940	Ankyrin repeat-containing protein NPR4	NPR4	Oryza sativa subsp. japonica	3.62	UP	GO:0005515
V2_13g005970	Alpha-1,3-arabinosyltransferase XAT3	XAT3	Oryza sativa subsp. japonica	3.67	UP	GO:0016757
V2_10g014000	(E,E)-geranyllinalool synthase	GES	Arabidopsis thaliana	3.73	UP	GO:0000287,GO:0010333,GO:0016829
V2_16g002890	Protein DMR6-LIKE OXYGENASE 1	DLO1	Arabidopsis thaliana	3.76	UP	GO:0016491,GO:0055114
V2_07g005530	2-pyrone synthase	2PS	Gerbera hybrida	3.79	UP	GO:0003824,GO:0009058,GO:0016747
V2_12g015130	Protein of unknown function			3.79	UP	GO:0005515
V2_10g000610	O-acetylstemmadenine oxidase	ASO	Catharanthus roseus	3.85	UP	GO:0016491,GO:0050660,GO:0055114
V2_10g013320	GDSL esterase/lipase At5g45670	At5g45670	Arabidopsis thaliana	3.94	UP
V2_02g002640	Protochlorophyllide reductase A, chloroplastic	PORA	Arabidopsis thaliana	3.95	UP	GO:0016630,GO:0055114
V2_08g003520	Late embryogenesis abundant protein	N/A	Raphanus sativus	4	UP	GO:0009415
V2_03g005100	Cytochrome P450 714C3	CYP714C3	Oryza sativa subsp. japonica	4.02	UP	GO:0005506,GO:0016705,GO:0020037,GO:0055114
V2_16g008780	1-aminocyclopropane-1-carboxylate oxidase homolog 1	At1g06620	Arabidopsis thaliana	4.06	UP	GO:0016491,GO:0055114
V2_07g001070	Valine N-monooxygenase 1	CYP79D1	Manihot esculenta	4.07	UP	GO:0005506,GO:0016705,GO:0020037,GO:0055114
V2_04g001550	Palmitoyl-monogalactosyldiacylglycerol delta-7 desaturase, chloroplastic	ADS3	Arabidopsis thaliana	4.09	UP	GO:0006629,GO:0016717,GO:0055114
V2_08g002250	S-type anion channel SLAH1	LAH1	Arabidopsis thaliana	4.12	UP	GO:0006873,GO:0008308,GO:0016021,GO:0055085
V2_14g004930	Horcolin	N/A	Hordeum vulgare	4.15	UP	GO:0030246
V2_03g017200	Protein of unknown function			4.28	UP
V2_16g004870	Protein of unknown function			4.34	UP
V2_13g001910	Chlorophyll a-b binding protein 91R, chloroplastic	CAB91R	Petunia sp.	4.36	UP	GO:0009765,GO:0016020
V2_02g005150	Purple acid phosphatase 2	PAP2	Ipomoea batatas	4.36	UP	GO:0003993,GO:0016787,GO:0046872
V2_08g005830	ABC transporter G family member 15	ABCG15	Arabidopsis thaliana	4.45	UP	GO:0005524,GO:0016020,GO:0016887
V2_17g013750	Ankyrin repeat-containing protein NPR4	NPR4	Oryza sativa subsp. japonica	4.47	UP	GO:0005515
V2_08g005920	Peroxidase N1	poxN1	Nicotiana tabacum	4.5	UP	GO:0004601,GO:0006979,GO:0020037,GO:0042744,GO:0055114
V2_07g005130	ATP synthase subunit beta, mitochondrial	ATPB	Oryza sativa subsp. japonica	4.58	UP	GO:0000275,GO:0005524,GO:0006754,GO:0015986,GO:0016887,GO:0045261,GO:0046034,GO:0046933,GO:1902600
V2_14g004910	Protein of unknown function			4.64	UP
V2_ScYrq3g_3017g000100	Protein of unknown function			4.65	UP
V2_11g011930	B3 domain-containing protein At2g36080	ARF31	Arabidopsis thaliana	4.67	UP	GO:0003677
V2_03g006580	Probable 2-oxoglutarate-dependent dioxygenase At5g05600	At5g05600	Arabidopsis thaliana	4.74	UP	GO:0016491,GO:0055114
V2_09g004090	UDP-glycosyltransferase 92A1	UGT92A1	Arabidopsis thaliana	4.76	UP	GO:0008194
V2_04g002460	Agamous-like MADS-box protein AGL9 homolog	AGL9	Sinapis alba	5.03	UP	GO:0000977,GO:0003677,GO:0045944,GO:0046983
V2_ScYrq3g_1345g000100	Horcolin	N/A	Hordeum vulgare	5.03	UP	GO:0030246
V2_07g004760	Transcription factor bHLH93	BHLH93	Arabidopsis thaliana	5.04	UP
V2_13g006820	Pectinesterase inhibitor 11	PMEI11	Arabidopsis thaliana	5.05	UP	GO:0004857
V2_03g004780	Dehydration-responsive element-binding protein 1D	DREB1D	Arabidopsis thaliana	5.09	UP	GO:0003677,GO:0003700,GO:0006355
V2_14g004900	Mannose/glucose-specific lectin (Fragment)	N/A	Parkia platycephala	5.18	UP	GO:0030246
V2_05g005990	Zeatin O-glucosyltransferase	ZOG1	Phaseolus lunatus	5.27	UP	GO:0008194
V2_ScYrq3g_2708g000100	Horcolin	N/A	Hordeum vulgare	5.33	UP	GO:0030246
V2_13g006800	Pectinesterase inhibitor 10	PMEI10	Arabidopsis thaliana	5.39	UP	GO:0004857
V2_08g005300	Probable carotenoid cleavage dioxygenase 4, chloroplastic	CCD4	Arabidopsis thaliana	5.48	UP	GO:0016702,GO:0055114
V2_12g009210	GDSL esterase/lipase At1g29670	At1g29670	Arabidopsis thaliana	5.5	UP	GO:0016788
V2_13g006730	21 kDa protein	N/A	Daucus carota	5.56	UP	GO:0004857
V2_05g014440	Naringenin,2-oxoglutarate 3-dioxygenase	FHT	Callistephus chinensis	5.63	UP	GO:0016491,GO:0055114
V2_14g006330	Protein TIFY 5A	TIFY5A	Arabidopsis thaliana	5.83	UP
V2_10g000580	Tyrosine/DOPA decarboxylase 5	TYDC5	Papaver somniferum	6.14	UP	GO:0003824,GO:0006520,GO:0016831,GO:0019752,GO:0030170
V2_12g000430	Protein LAZY 1	LA1	Arabidopsis thaliana	6.27	UP	GO:0009630,GO:2000012
V2_12g009160	GDSL esterase/lipase At1g29660	At1g29660	Arabidopsis thaliana	6.28	UP	GO:0016788
V2_14g007510	GDSL esterase/lipase At5g45960	At5g45960	Arabidopsis thaliana	7.07	UP
